# Supplementary material for: Quality of care for children with acute malnutrition at health center level in Uganda: a cross sectional study in West Nile region during the refugee crisis
Source: BMC Health Serv Res. 2018 Jul 17;18:561. doi: 10.1186/s12913-018-3366-5 (PMC6050688; doi:10.1186/s12913-018-3366-5)
Supplement: Supplementary file 1 — Quantitative dataset. (XLSX 57 kb) [file 12913_2018_3366_MOESM1_ESM.xlsx]

## Sheet: NSDA outcome
BASELINE NSDA
Name of Health Unit: Adumi HC IV						Name of Health Unit: ARIPEA HC III						Name of Health Unit: EDIOFE HC III
Date:28/July/2016						Date: 1/August/2016						Date:27/July 2016
Capacity area	Capacity to offer Nutrition Services					Capacity area	Capacity to offer Nutrition Services					Capacity area	Capacity to offer Nutrition Services
	Poor	Fair	Good	Excellent			Poor	Fair	Good	Excellent			Poor	Fair	Good	Excellent
A. Health facility		X				A. Health facility			X			A. Health facility		X
B. Human resources	X					B. Human resources	X					B. Human resources		X
C. Provision of services						C. Provision of services						C. Provision of services
Nutrition unit/corner		X				Nutrition unit/corner		X				Nutrition unit/corner		X
OPD	Not done					OPD	Not done					OPD	NA
YCC	Not done					YCC	Not done					YCC	Not done
Out patient ANC	Not done					Out patient ANC	Not done					Out patient ANC	Not done
PNC	Not done					PNC	Not done					PNC	Not done
ART/TB	Not done					ART/TB	Not done					ART/TB	Not done
D. Community Linkage		X				D. Community Linkage		X				D. Community Linkage	X
E. Quality improvement	X					E. Quality improvement	X					E. Quality improvement	X
F. Materials and Supplies	X					F. Materials and Supplies		X				F. Materials and Supplies		X
G. Nutrition unit requirements	N/A					G. Nutrition unit requirements	N/A					G. Nutrition unit requirements	N/A
H. Facility nutrition equipment						H. Facility nutrition equipment						H. Facility nutrition equipment
Nutrition unit/corner		X				Nutrition unit/corner		X				Nutrition unit/corner		X
OPD	Not done					OPD	Not done					OPD	Not done
YCC	Not done					YCC	Not done					YCC	Not done
Out patient ANC	Not done					Out patient ANC	Not done					Out patient ANC	Not done
PNC	Not done					PNC	Not done					PNC	Not done
ART/TB	Not done					ART/TB	Not done					ART/TB	Not done
I. Store management	X					I. Store management		X				I. Store management		X
J. Logistics Management for nutrition commodities	X					J. Logistics Management for nutrition commodities	X					J. Logistics Management for nutrition commodities		X
K. Monitoring and evaluation	X					K. Monitoring and evaluation	X					K. Monitoring and evaluation	X
Total	6	4	0	0		Total	4	5	1	0		Total	3	7	0	0
Name of Health Unit: Aiivuni HC III						Name of Health Unit: CILIO HC III						Name of Health Unit: Vurra HC III
Date:1/August/2016						Date:29/July/2016						Date:2/August/2016
Capacity area	Capacity to offer Nutrition Services					Capacity area	Capacity to offer Nutrition Services					Capacity area	Capacity to offer Nutrition Services
	Poor	Fair	Good	Excellent			Poor	Fair	Good	Excellent			Poor	Fair	Good	Excellent
A. Health facility		X				A. Health facility		X				A. Health facility		X
B. Human resources	X					B. Human resources	X					B. Human resources	X
C. Provision of services						C. Provision of services						C. Provision of services
Nutrition unit/corner		X				Nutrition unit/corner	X					Nutrition unit/corner	X
OPD	Not done					OPD	Not done					OPD	Not done
YCC	Not done					YCC	Not done					YCC	Not done
Out patient ANC	Not done					Out patient ANC	Not done					Out patient ANC	Not done
PNC	Not done					PNC	Not done					PNC	Not done
ART/TB	Not done					ART/TB	Not done					ART/TB	Not done
D. Community Linkage		X				D. Community Linkage	X					D. Community Linkage			X
E. Quality improvement	X					E. Quality improvement	X					E. Quality improvement	X
F. Materials and Supplies	X					F. Materials and Supplies	X					F. Materials and Supplies	X
G. Nutrition unit requirements	N/A					G. Nutrition unit requirements	N/A					G. Nutrition unit requirements	N/A
H. Facility nutrition equipment						H. Facility nutrition equipment						H. Facility nutrition equipment
Nutrition unit/corner	X					Nutrition unit/corner		X				Nutrition unit/corner		X
OPD	Not done					OPD	Not done					OPD	Not done
YCC	Not done					YCC	Not done					YCC	Not done
Out patient ANC	Not done					Out patient ANC	Not done					Out patient ANC	Not done
PNC	Not done					PNC	Not done					PNC	Not done
ART/TB	Not done					ART/TB	Not done					ART/TB	Not done
I. Store management		X				I. Store management	X					I. Store management		X
J. Logistics Management for nutrition commodities		X				J. Logistics Management for nutrition commodities	X					J. Logistics Management for nutrition commodities	X
K. Monitoring and evaluation	X					K. Monitoring and evaluation	X					K. Monitoring and evaluation	X
Total	5	5	0	0		Total	8	2	0	0		Total	6	3	1	0

## Sheet: Health outcomes BASELINE
Health outcomes
Note: Cure and other outcome rates calculated among only those that completed follow up
Period: July 2015 to June 2016
Name of Health Unit: EDIOFE HC III
		Uncorrected	Corrected	Total admitted to OTC	% correct outcome	Uncorrected outcome rate
Cured		145	49	145	33.7931	65.0224
Non respondent		1	1	1	100	0.44843
Defaulters		75	74	75	98.6667	33.6323
Tranferred to OTC		1	1	1	100	0.44843
Tranferred to ITC		1	1	1	100	0.44843
Dead		0	0	0	0	0
Under follow up		0	0	0	0	0
Total		223	126	223	56.5022	0
Period: July 2015 to June 2016
Name of Health Unit: ARIPEA HC III
		Uncorrected	Corrected	Total admitted to OTC	% correct outcome	Uncorrected outcome rate
Cured		71	28	71	39.4366	55.9055
Non respondent		3	3	3	100	2.3622
Defaulters		53	53	53	100	41.7323
Tranferred to OTC		0	0	0	0	0
Tranferred to ITC		0	0	0	0	0
Dead		0	0	0	0	0
Under follow up		9	9	9	100	0
Total		136	93	136	68.3824	0
Period: July 2015 to June 2016
Name of Health Unit: CILIO HC III
		Uncorrected	Corrected	Total admitted to OTC	% correct outcome	Uncorrected outcome rate
Cured		53	8	53	15.0943	32.9193
Non respondent		0	0	0	0	0
Defaulters		103	103	103	100	63.9752
Tranferred to OTC		0	0	0	0	0
Tranferred to ITC		5	5	5	100	3.10559
Dead		0	0	0	0	0
Under follow up		18	0	18	0	0
Total		179	116	179	64.8045	0
Period: July 2015 to June 2016
Name of Health Unit: Aiivuni HC III
		Uncorrected	Corrected	Total admitted to OTC	% correct outcome	Uncorrected outcome rate
Cured		39	9	39	23.0769	31.2
Non respondent		4	4	4	100	3.2
Defaulters		62	62	62	100	49.6
Tranferred to OTC		0	0	0	0	0
Tranferred to ITC		20	20	20	100	16
Dead		0	0	0	0	0
Under follow up		0	0	0	0	0
Total		125	95	125	76	0
Period: July 2015 to June 2016
Name of Health Unit: Adumi HC IV
		Uncorrected	Corrected	Total admitted to OTC	% correct outcome	Uncorrected outcome rate
Cured		151	111	151	73.5099	74.3842
Non respondent		4	4	4	100	1.97044
Defaulters		38	38	38	100	18.7192
Tranferred to OTC		0	0	0	0	0
Tranferred to ITC		9	9	9	100	4.4335
Dead		1	1	1	100	0.492611
Under follow up		7	7	7	100	0
Total		210	170	210	80.9524	0
Period: July 2015 to June 2016
Name of Health Unit: Vurra HC III
		Uncorrected	Corrected	Total admitted to OTC	% correct outcome	Uncorrected outcome rate
Cured		57	29	57	50.8772	55.8824
Non respondent		1	1	1	100	0.980392
Defaulters		42	42	42	100	41.1765
Tranferred to OTC		0	0	0	0	0
Tranferred to ITC		2	2	2	100	1.96078
Dead		0	0	0	0	0
Under follow up		0	0	0	0	0
Total		102	74	102	0	0

## Sheet: Process outcomes
	At baseline
		Intervention HF												Control HF
		Adumi			Aripea			Ediofe			Overall			Ayivuni			Cilio			Vura			Overall
		#	total	%	#	total	%	#	total	%	#	total	%	#	total	%	#	total	%	#	total	%	#	total	%
	Correct diagnosis (at enrollment)	30	194	15.4639	125	137	91.2409	95	228	41.6667	250	559	44.7227	0	0	#DIV/0!	88	301	29.2359	6	134	4.47761	94	435	21.6092
	Correct treatment (at enrollment)	0	194	0	0	137	0	28	228	12.2807	28	559	5.00894	0	0	#DIV/0!	151	301	50.1661	12	134	8.95522	163	435	37.4713
	Corrent complimentary treatment
	Correct evaluation of HIV status	158	194	81.4433	90	137	65.6934	208	228	91.2281	456	559	81.5742	0	0	#DIV/0!	175	301	58.1395	100	134	74.6269	275	435	63.2184
	Counselling fo patients	39	194	20.1031	136	137	99.2701	111	228	48.6842	286	559	51.1628	0	0	#DIV/0!	172	301	57.1429	15	134	11.194	187	435	42.9885
	Correct assignment of exit outcome	19	194	9.79381	104	137	75.9124	12	228	5.26316	135	559	24.1503	0	0	#DIV/0!	31	301	10.299	0	134	0	31	435	7.12644
